# Supplementary material for: New species of Idris Förster (Hymenoptera, Platygastroidea) from southeast Asia, parasitoids of the eggs of pholcid spiders (Araneae, Pholcidae)
Source: Zookeys. 2018 Dec 31;(811):65–80. doi: 10.3897/zookeys.811.29725 (PMC6323100; doi:10.3897/zookeys.811.29725)
Supplement: XML Treatment for Idris badius [file zookeys.811.29725-treatment1.xml]

<!DOCTYPE tp:taxon-treatment
  PUBLIC "-//TaxonX//DTD Taxonomic Treatment Publishing DTD v0 20100105//EN" "tax-treatment-NSO.dtd">
<tp:taxon-treatment xmlns:tp="http://www.plazi.org/taxpub"><tp:treatment-meta><kwd-group><label>Taxon classification</label><kwd><named-content xmlns:xlink="http://www.w3.org/1999/xlink" content-type="kingdom">Animalia</named-content></kwd><kwd><named-content xmlns:xlink="http://www.w3.org/1999/xlink" content-type="order">Araneae</named-content></kwd><kwd><named-content xmlns:xlink="http://www.w3.org/1999/xlink" content-type="family">Pholcidae</named-content></kwd></kwd-group><mixed-citation publication-type="journal"><person-group><name><surname>Johnson</surname><given-names>Norman F.</given-names></name><name><surname>Chen</surname><given-names>Huayan</given-names></name><name><surname>Huber</surname><given-names>Bernhard A.</given-names></name></person-group><article-title>New species of <italic><tp:taxon-name><tp:taxon-name-part taxon-name-part-type="genus" reg="Idris">Idris</tp:taxon-name-part></tp:taxon-name></italic> Förster (<tp:taxon-name><tp:taxon-name-part taxon-name-part-type="order">Hymenoptera</tp:taxon-name-part></tp:taxon-name>, <tp:taxon-name><tp:taxon-name-part taxon-name-part-type="superfamily">Platygastroidea</tp:taxon-name-part></tp:taxon-name>) from southeast Asia, parasitoids of the eggs of pholcid spiders (<tp:taxon-name><tp:taxon-name-part taxon-name-part-type="order">Araneae</tp:taxon-name-part></tp:taxon-name>, <tp:taxon-name><tp:taxon-name-part taxon-name-part-type="family">Pholcidae</tp:taxon-name-part></tp:taxon-name>)</article-title><source>Zookeys</source><day>31</day><month>12</month><year>2018</year><volume>2018</volume><issue>811</issue><fpage>65</fpage><lpage>80</lpage><pub-id pub-id-type="doi">10.3897/zookeys.811.29725</pub-id></mixed-citation></tp:treatment-meta><tp:nomenclature><tp:taxon-name>
            <tp:taxon-name-part taxon-name-part-type="genus" reg="Idris">Idris</tp:taxon-name-part>
            <tp:taxon-name-part taxon-name-part-type="species" reg="badius">badius</tp:taxon-name-part>
            <object-id xmlns:xlink="http://www.w3.org/1999/xlink" content-type="zoobank" xlink:type="simple">http://zoobank.org/E8EC0A7D-7214-45EE-B0BD-AB8622FF7267</object-id>
          </tp:taxon-name><tp:taxon-authority>Johnson &amp; Chen</tp:taxon-authority><tp:taxon-status xmlns:xlink="http://www.w3.org/1999/xlink" xlink:type="simple">sp. n.</tp:taxon-status><xref ref-type="fig" rid="F2">Figures 2</xref><xref ref-type="fig" rid="F3">, 6</xref><xref ref-type="fig" rid="F4">, 10</xref></tp:nomenclature><tp:treatment-sec sec-type="description" id="SECID0ELNAE"><title>Description.</title><p>Body length: 0.81 mm. Head color: brown. Mesosoma color: brown. Metasoma color: brown.</p><p>Head shape in frontal view: ovoid, distinctly wider than high. Head width/mesosomal width: 1.34–1.44. Sculpture of upper frons, vertex: finely coriaceous reticulate. Position of lateral ocellus: contiguous with inner orbit of compound eye. Central keel of frons: present. Length of central keel of frons: extending dorsally half distance to median ocellus. Speculum: present. Striae on lower frons: absent. Setation of compound eyes: eyes distinctly setose.</p><p>Size of A3: subequal in length, width to A2. Shape of A3: length greater than width.</p><p>Length/width mesoscutum: 0.74–0.83. Sculpture of mesoscutum: finely reticulate, setal bases pustulate. Notauli: absent. Sculpture of mesoscutellum: finely reticulate, setal bases pustulate. Sculpture of metascutellum: smooth. Propodeal armature: lateral propodeal area produced dorsomedially into small tooth.</p><p>Wing development: fully developed, macropterous. Fore wing patterning: fore wing hyaline throughout. Marginal fringe of fore wing: present, short. Length of bristles on submarginal vein: short, barely reaching beyond costal margin of wing. Basal vein: well-defined, straight, lightly pigmented. Length of stigmal vein: elongate, extending nearly to middle of fore wing. Length of postmarginal vein: extremely short, subequal in length to marginal vein.</p><p>Metasoma length/body length: 0.47–0.48. Sculpture of T1: longitudinally costate. Sculpture of T2: longitudinally costate in medial third, finely reticulate along lateral margin, elsewhere smooth. Length T3/length T2: 2.21. Sculpture of T4–T5: finely reticulate basally, smooth apically. Setation of T3: lateral thirds of tergite moderately setose through, median third nearly glabrous, with sparse apical transverse band of setae.</p><fig id="F2" position="float" orientation="portrait"><label>Figures 2–5.</label><caption><p>Dorsal habitus. <bold>2</bold><italic><tp:taxon-name><tp:taxon-name-part taxon-name-part-type="genus" reg="Idris">Idris</tp:taxon-name-part><tp:taxon-name-part taxon-name-part-type="species" reg="badius">badius</tp:taxon-name-part></tp:taxon-name></italic> sp. n. <bold>3</bold><italic><tp:taxon-name><tp:taxon-name-part taxon-name-part-type="genus" reg="Idris">I.</tp:taxon-name-part><tp:taxon-name-part taxon-name-part-type="species" reg="balteus">balteus</tp:taxon-name-part></tp:taxon-name></italic> sp. n. <bold>4</bold><italic><tp:taxon-name><tp:taxon-name-part taxon-name-part-type="genus" reg="Idris">I.</tp:taxon-name-part><tp:taxon-name-part taxon-name-part-type="species" reg="curtus">curtus</tp:taxon-name-part></tp:taxon-name></italic> sp. n. <bold>5</bold><italic><tp:taxon-name><tp:taxon-name-part taxon-name-part-type="genus" reg="Idris">I.</tp:taxon-name-part><tp:taxon-name-part taxon-name-part-type="species" reg="fusciceps">fusciceps</tp:taxon-name-part></tp:taxon-name></italic> sp. n. Scale bars in millimeters.</p></caption><graphic xmlns:xlink="http://www.w3.org/1999/xlink" xlink:href="zookeys-811-065-g002.jpg" position="float" orientation="portrait" xlink:type="simple" id="oo_252747.jpg"/></fig></tp:treatment-sec><tp:treatment-sec sec-type="diagnosis" id="SECID0EWPAE"><title>Diagnosis.</title><p>This species runs to <italic><tp:taxon-name><tp:taxon-name-part taxon-name-part-type="genus" reg="Idris">I.</tp:taxon-name-part><tp:taxon-name-part taxon-name-part-type="species" reg="nautalis">nautalis</tp:taxon-name-part></tp:taxon-name></italic> Kozlov &amp; Lê in the keys of <xref ref-type="bibr" rid="B11">Kozlov and Lê (1987)</xref> and <xref ref-type="bibr" rid="B12">Lê (2000)</xref>, but differs in the absence of longitudinal striae on T3. It is morphologically indistinguishable from the specimens of sample Mal305 collected at the same time and place, but reared from the eggs of <italic><tp:taxon-name><tp:taxon-name-part taxon-name-part-type="genus" reg="Tissahamia">Tissahamia</tp:taxon-name-part><tp:taxon-name-part taxon-name-part-type="species" reg="gombak">gombak</tp:taxon-name-part></tp:taxon-name></italic>. The COI sequences, however, have only 86.5% identity, and this must be used to establish their identity.</p></tp:treatment-sec><tp:treatment-sec sec-type="host" id="SECID0E1QAE"><title>Host.</title><p>Eggs of <italic><tp:taxon-name><tp:taxon-name-part taxon-name-part-type="genus" reg="Nipisa">Nipisa</tp:taxon-name-part><tp:taxon-name-part taxon-name-part-type="species" reg="phyllicola">phyllicola</tp:taxon-name-part></tp:taxon-name></italic> (Deeleman-Reinhold) (<abbrev xmlns:xlink="http://www.w3.org/1999/xlink" content-type="institution" xlink:title="Zoological Research Museum Alexander Koenig, Bonn, Germany" id="ABBRID0ELRAE" xlink:type="simple">ZFMK</abbrev>, Mal 276) (Fig. <xref ref-type="fig" rid="F5">14</xref>), <italic><tp:taxon-name><tp:taxon-name-part taxon-name-part-type="genus" reg="Panjange">Panjange</tp:taxon-name-part><tp:taxon-name-part taxon-name-part-type="species" reg="hamiguitan">hamiguitan</tp:taxon-name-part></tp:taxon-name></italic> Huber (<abbrev xmlns:xlink="http://www.w3.org/1999/xlink" content-type="institution" xlink:title="Zoological Research Museum Alexander Koenig, Bonn, Germany" id="ABBRID0E6RAE" xlink:type="simple">ZFMK</abbrev>, PSt1226 = Ar 13012) (<tp:taxon-name><tp:taxon-name-part taxon-name-part-type="order">Araneae</tp:taxon-name-part></tp:taxon-name>: <tp:taxon-name><tp:taxon-name-part taxon-name-part-type="family">Pholcidae</tp:taxon-name-part></tp:taxon-name>).</p></tp:treatment-sec><tp:treatment-sec sec-type="etymology" id="SECID0EOSAE"><title>Etymology.</title><p>The specific epithet <italic><tp:taxon-name><tp:taxon-name-part taxon-name-part-type="genus" reg="Idris"/><tp:taxon-name-part taxon-name-part-type="species" reg="badius">badius</tp:taxon-name-part></tp:taxon-name></italic> refers the rich brown color of the body and is intended as an adjective.</p></tp:treatment-sec><tp:treatment-sec sec-type="material" id="SECID0E5SAE"><title>Material examined.</title><p><bold>Holotype</bold><italic>female</italic>: <bold>MALAYSIA</bold>: Perak, Gunung Liang, forest along river, 250 m a.s.l., <named-content xmlns:xlink="http://www.w3.org/1999/xlink" content-type="dwc:verbatimCoordinates" xlink:type="simple"><named-content content-type="geo-json" specific-use="{&#34;type&#34;:&#34;Point&#34;,&#34;coordinates&#34;:[101.533333,3.795000]}" id="NCID0ENTAE" xlink:type="simple">3°47.7'N 101°32.0'E</named-content></named-content>, 22.ii.2015, B. A. Huber, A.R.M. Ghazali &amp; K. A. Braima, ex: egg of <italic><tp:taxon-name><tp:taxon-name-part taxon-name-part-type="genus" reg="Nipisa">Nipisa</tp:taxon-name-part><tp:taxon-name-part taxon-name-part-type="species" reg="phyllicola">phyllicola</tp:taxon-name-part></tp:taxon-name></italic> (Deeleman-Reinhold), <abbrev xmlns:xlink="http://www.w3.org/1999/xlink" content-type="institution" xlink:title="C.A. Triplehorn Insect Collection, Ohio State University, Columbus, OH" id="ABBRID0E4TAE" xlink:type="simple">OSUC</abbrev><ext-link xmlns:xlink="http://www.w3.org/1999/xlink" ext-link-type="uri" xlink:href="http://hol.osu.edu/spmInfo.html?id=OSUC%20270822" xlink:type="simple">270822</ext-link>. <bold>Paratypes</bold>: <bold>MALAYSIA</bold>: 3 females, 1 male with same data as holotype, <abbrev xmlns:xlink="http://www.w3.org/1999/xlink" content-type="institution" xlink:title="C.A. Triplehorn Insect Collection, Ohio State University, Columbus, OH" id="ABBRID0ELUAE" xlink:type="simple">OSUC</abbrev><ext-link xmlns:xlink="http://www.w3.org/1999/xlink" ext-link-type="uri" xlink:href="http://hol.osu.edu/spmInfo.html?id=OSUC%20270823" xlink:type="simple">270823</ext-link>, <ext-link xmlns:xlink="http://www.w3.org/1999/xlink" ext-link-type="uri" xlink:href="http://hol.osu.edu/spmInfo.html?id=OSUC%20420837" xlink:type="simple">420837</ext-link>–<ext-link xmlns:xlink="http://www.w3.org/1999/xlink" ext-link-type="uri" xlink:href="http://hol.osu.edu/spmInfo.html?id=OSUC%20420838" xlink:type="simple">420838</ext-link>, <ext-link xmlns:xlink="http://www.w3.org/1999/xlink" ext-link-type="uri" xlink:href="http://hol.osu.edu/spmInfo.html?id=OSUC%20627622" xlink:type="simple">627622</ext-link>. <bold>PHILIPPINES</bold>: Mindanao, Davao Oriental, 580 m a.s.l., <named-content xmlns:xlink="http://www.w3.org/1999/xlink" content-type="dwc:verbatimCoordinates" xlink:type="simple"><named-content content-type="geo-json" specific-use="{&#34;type&#34;:&#34;Point&#34;,&#34;coordinates&#34;:[126.159100,6.680500]}" id="NCID0EJVAE" xlink:type="simple">6.6805N, 126.1591E</named-content></named-content>, site 3, Mount Hamiguitan Wildlife Sanctuary (access Governor Generoso), 13.ii.2015, M. A. Responte, ex egg of <italic><tp:taxon-name><tp:taxon-name-part taxon-name-part-type="genus" reg="Panjange">Panjange</tp:taxon-name-part><tp:taxon-name-part taxon-name-part-type="species" reg="hamiguitan">hamiguitan</tp:taxon-name-part></tp:taxon-name></italic> Huber (1 female, <abbrev xmlns:xlink="http://www.w3.org/1999/xlink" content-type="institution" xlink:title="C.A. Triplehorn Insect Collection, Ohio State University, Columbus, OH" id="ABBRID0EZVAE" xlink:type="simple">OSUC</abbrev><ext-link xmlns:xlink="http://www.w3.org/1999/xlink" ext-link-type="uri" xlink:href="http://hol.osu.edu/spmInfo.html?id=OSUC%20627625" xlink:type="simple">627625</ext-link>).</p></tp:treatment-sec><tp:treatment-sec><!--Section generated to contain objects referenced in tp:taxon-treatment.--><fig id="F3" position="float" orientation="portrait"><label>Figures 6–9.</label><caption><p>Lateral habitus. <bold>6</bold><italic><tp:taxon-name><tp:taxon-name-part taxon-name-part-type="genus" reg="Idris">Idris</tp:taxon-name-part><tp:taxon-name-part taxon-name-part-type="species" reg="badius">badius</tp:taxon-name-part></tp:taxon-name></italic> sp. n. <bold>7</bold><italic><tp:taxon-name><tp:taxon-name-part taxon-name-part-type="genus" reg="Idris">I.</tp:taxon-name-part><tp:taxon-name-part taxon-name-part-type="species" reg="balteus">balteus</tp:taxon-name-part></tp:taxon-name></italic> sp. n. <bold>8</bold><italic><tp:taxon-name><tp:taxon-name-part taxon-name-part-type="genus" reg="Idris">I.</tp:taxon-name-part><tp:taxon-name-part taxon-name-part-type="species" reg="curtus">curtus</tp:taxon-name-part></tp:taxon-name></italic> sp. n. <bold>9</bold><italic><tp:taxon-name><tp:taxon-name-part taxon-name-part-type="genus" reg="Idris">I.</tp:taxon-name-part><tp:taxon-name-part taxon-name-part-type="species" reg="fusciceps">fusciceps</tp:taxon-name-part></tp:taxon-name></italic> sp. n. Scale bars in millimeters.</p></caption><graphic xmlns:xlink="http://www.w3.org/1999/xlink" xlink:href="zookeys-811-065-g003.jpg" position="float" orientation="portrait" xlink:type="simple" id="oo_252748.jpg"/></fig><fig id="F4" position="float" orientation="portrait"><label>Figures 10–13.</label><caption><p>Head, anterior view. <bold>10</bold><italic><tp:taxon-name><tp:taxon-name-part taxon-name-part-type="genus" reg="Idris">Idris</tp:taxon-name-part><tp:taxon-name-part taxon-name-part-type="species" reg="badius">badius</tp:taxon-name-part></tp:taxon-name></italic> sp. n. <bold>11</bold><italic><tp:taxon-name><tp:taxon-name-part taxon-name-part-type="genus" reg="Idris">I.</tp:taxon-name-part><tp:taxon-name-part taxon-name-part-type="species" reg="balteus">balteus</tp:taxon-name-part></tp:taxon-name></italic> sp. n. <bold>12</bold><italic><tp:taxon-name><tp:taxon-name-part taxon-name-part-type="genus" reg="Idris">I.</tp:taxon-name-part><tp:taxon-name-part taxon-name-part-type="species" reg="curtus">curtus</tp:taxon-name-part></tp:taxon-name></italic> sp. n. <bold>13</bold><italic><tp:taxon-name><tp:taxon-name-part taxon-name-part-type="genus" reg="Idris">I.</tp:taxon-name-part><tp:taxon-name-part taxon-name-part-type="species" reg="fusciceps">fusciceps</tp:taxon-name-part></tp:taxon-name></italic> sp. n. Scale bars in millimeters.</p></caption><graphic xmlns:xlink="http://www.w3.org/1999/xlink" xlink:href="zookeys-811-065-g004.jpg" position="float" orientation="portrait" xlink:type="simple" id="oo_252749.jpg"/></fig><fig id="F5" position="float" orientation="portrait"><label>Figures 14–20.</label><caption><p>Host spiders with parasitized egg-sacs. <bold>14</bold><italic><tp:taxon-name><tp:taxon-name-part taxon-name-part-type="genus" reg="Nipisa">Nipisa</tp:taxon-name-part><tp:taxon-name-part taxon-name-part-type="species" reg="phyllicola">phyllicola</tp:taxon-name-part></tp:taxon-name></italic> (Mal276); note that two eggs are not parasitized <bold>15</bold><italic><tp:taxon-name><tp:taxon-name-part taxon-name-part-type="genus" reg="Panjange">Panjange</tp:taxon-name-part><tp:taxon-name-part taxon-name-part-type="species" reg="camiguin">camiguin</tp:taxon-name-part></tp:taxon-name></italic> (Phi291) <bold>16</bold><italic><tp:taxon-name><tp:taxon-name-part taxon-name-part-type="genus" reg="Tissahamia">Tissahamia</tp:taxon-name-part><tp:taxon-name-part taxon-name-part-type="species" reg="bukittimah">bukittimah</tp:taxon-name-part></tp:taxon-name></italic> (Mal256); note that only some of the eggs are parasitized <bold>17–19</bold><italic><tp:taxon-name><tp:taxon-name-part taxon-name-part-type="genus" reg="Tissahamia">Tissahamia</tp:taxon-name-part><tp:taxon-name-part taxon-name-part-type="species" reg="gombak">gombak</tp:taxon-name-part></tp:taxon-name></italic> (Mal305) at different stages of wasp development (6 days lie between <bold>17</bold> and <bold>18</bold> 1 day between <bold>18</bold> and <bold>19</bold>); arrow points at eclosed wasp <bold>20</bold><italic><tp:taxon-name><tp:taxon-name-part taxon-name-part-type="genus" reg="Belisana">Belisana</tp:taxon-name-part><tp:taxon-name-part taxon-name-part-type="species" reg="khaosok">khaosok</tp:taxon-name-part></tp:taxon-name></italic> (Mal331); arrow points at eclosed wasp.</p></caption><graphic xmlns:xlink="http://www.w3.org/1999/xlink" xlink:href="zookeys-811-065-g005.jpg" position="float" orientation="portrait" xlink:type="simple" id="oo_252750.jpg"/></fig></tp:treatment-sec><ref-list><ref id="B11"><mixed-citation xmlns:xlink="http://www.w3.org/1999/xlink" xlink:type="simple"><person-group><name name-style="western"><surname>Kozlov</surname><given-names>MA</given-names></name><name name-style="western"><surname>Lê</surname><given-names>XH</given-names></name></person-group> (<year>1987</year>) <article-title>New species of parasitic wasps of the subfamily <tp:taxon-name><tp:taxon-name-part taxon-name-part-type="subfamily">Baeinae</tp:taxon-name-part></tp:taxon-name> (<tp:taxon-name><tp:taxon-name-part taxon-name-part-type="order">Hymenoptera</tp:taxon-name-part></tp:taxon-name>, <tp:taxon-name><tp:taxon-name-part taxon-name-part-type="family">Scelionidae</tp:taxon-name-part></tp:taxon-name>) from Vietnam.</article-title><source>Entomologicheskoye Obozreniye</source><volume>46</volume>: <fpage>393</fpage>–<lpage>405</lpage>.</mixed-citation></ref><ref id="B12"><mixed-citation xmlns:xlink="http://www.w3.org/1999/xlink" xlink:type="simple"><person-group><name name-style="western"><surname>Lê</surname><given-names>XH</given-names></name></person-group> (<year>2000</year>) <source>Egg parasites of family <tp:taxon-name><tp:taxon-name-part taxon-name-part-type="family">Scelionidae</tp:taxon-name-part></tp:taxon-name> (<tp:taxon-name><tp:taxon-name-part taxon-name-part-type="order">Hymenoptera</tp:taxon-name-part></tp:taxon-name>). Fauna of Vietnam, vol. 3.</source><publisher-name>Science and Technics Publishing House</publisher-name>, <publisher-loc>Hanoi</publisher-loc>, <size units="page">386 pp</size>.</mixed-citation></ref></ref-list></tp:taxon-treatment>
