# Supplementary material for: New species of Idris Förster (Hymenoptera, Platygastroidea) from southeast Asia, parasitoids of the eggs of pholcid spiders (Araneae, Pholcidae)
Source: Zookeys. 2018 Dec 31;(811):65–80. doi: 10.3897/zookeys.811.29725 (PMC6323100; doi:10.3897/zookeys.811.29725)
Supplement: XML Treatment for Idris balteus [file zookeys.811.29725-treatment2.xml]

<!DOCTYPE tp:taxon-treatment
  PUBLIC "-//TaxonX//DTD Taxonomic Treatment Publishing DTD v0 20100105//EN" "tax-treatment-NSO.dtd">
<tp:taxon-treatment xmlns:tp="http://www.plazi.org/taxpub"><tp:treatment-meta><kwd-group><label>Taxon classification</label><kwd><named-content xmlns:xlink="http://www.w3.org/1999/xlink" content-type="kingdom">Animalia</named-content></kwd><kwd><named-content xmlns:xlink="http://www.w3.org/1999/xlink" content-type="order">Araneae</named-content></kwd><kwd><named-content xmlns:xlink="http://www.w3.org/1999/xlink" content-type="family">Pholcidae</named-content></kwd></kwd-group><mixed-citation publication-type="journal"><person-group><name><surname>Johnson</surname><given-names>Norman F.</given-names></name><name><surname>Chen</surname><given-names>Huayan</given-names></name><name><surname>Huber</surname><given-names>Bernhard A.</given-names></name></person-group><article-title>New species of <italic><tp:taxon-name><tp:taxon-name-part taxon-name-part-type="genus" reg="Idris">Idris</tp:taxon-name-part></tp:taxon-name></italic> Förster (<tp:taxon-name><tp:taxon-name-part taxon-name-part-type="order">Hymenoptera</tp:taxon-name-part></tp:taxon-name>, <tp:taxon-name><tp:taxon-name-part taxon-name-part-type="superfamily">Platygastroidea</tp:taxon-name-part></tp:taxon-name>) from southeast Asia, parasitoids of the eggs of pholcid spiders (<tp:taxon-name><tp:taxon-name-part taxon-name-part-type="order">Araneae</tp:taxon-name-part></tp:taxon-name>, <tp:taxon-name><tp:taxon-name-part taxon-name-part-type="family">Pholcidae</tp:taxon-name-part></tp:taxon-name>)</article-title><source>Zookeys</source><day>31</day><month>12</month><year>2018</year><volume>2018</volume><issue>811</issue><fpage>65</fpage><lpage>80</lpage><pub-id pub-id-type="doi">10.3897/zookeys.811.29725</pub-id></mixed-citation></tp:treatment-meta><tp:nomenclature><tp:taxon-name>
            <tp:taxon-name-part taxon-name-part-type="genus" reg="Idris">Idris</tp:taxon-name-part>
            <tp:taxon-name-part taxon-name-part-type="species" reg="balteus">balteus</tp:taxon-name-part>
            <object-id xmlns:xlink="http://www.w3.org/1999/xlink" content-type="zoobank" xlink:type="simple">http://zoobank.org/04E0C39B-2CAE-4302-8148-413299BE60AE</object-id>
          </tp:taxon-name><tp:taxon-authority>Johnson &amp; Chen</tp:taxon-authority><tp:taxon-status xmlns:xlink="http://www.w3.org/1999/xlink" xlink:type="simple">sp. n.</tp:taxon-status><xref ref-type="fig" rid="F2">Figures 3</xref><xref ref-type="fig" rid="F3">, 7</xref><xref ref-type="fig" rid="F4">, 11</xref></tp:nomenclature><tp:treatment-sec sec-type="description" id="SECID0EYXAE"><title>Description.</title><p>Body length: 0.85–0.99 mm. Head color: dark brown. Mesosoma color: dark brown. Metasoma color: first segment yellow, second segment brownish yellow, otherwise brown.</p><p>Head shape in frontal view: ovoid, distinctly wider than high. Head width/mesosomal width: 1.24–1.31. Sculpture of upper frons, vertex: finely coriaceous reticulate. Position of lateral ocellus: contiguous with inner orbit of compound eye. Central keel of frons: present. Length of central keel of frons: extending dorsally half distance to median ocellus. Speculum: present. Striae on lower frons: with short striae flanking speculum. Setation of compound eyes: eyes distinctly setose.</p><p>Size of A3: distinctly smaller than A2. Shape of A3: length greater than width.</p><p>Length/width mesoscutum: 0.72. Sculpture of mesoscutum: finely reticulate, setal bases pustulate. Notauli: absent. Sculpture of mesoscutellum: finely reticulate, setal bases pustulate. Sculpture of metascutellum: smooth. Propodeal armature: lateral propodeal area produced dorsomedially into small tooth.</p><p>Wing development: fully developed, macropterous. Fore wing patterning: fore wing hyaline throughout. Marginal fringe of fore wing: present, short. Length of bristles on submarginal vein: short, barely reaching beyond costal margin of wing. Basal vein: well-defined, straight, lightly pigmented. Length of stigmal vein: elongate, extending nearly to middle of fore wing. Length of postmarginal vein: extremely short, subequal in length to marginal vein.</p><p>Metasoma length/body length: 0.45–0.48.Sculpture of T1: longitudinally costate. Sculpture of T2: longitudinally costate in medial third, finely reticulate along lateral margin, elsewhere smooth. Sculpture of T3: finely reticulate, with weak irregularly longitudinal rugulae medially. Length T3/length T2: 1.81–2.17. Sculpture of T4–T5: finely reticulate basally, smooth apically. Setation of T3: lateral thirds of tergite moderately setose through, median third nearly glabrous, with sparse apical transverse band of setae.</p></tp:treatment-sec><tp:treatment-sec sec-type="diagnosis" id="SECID0ECYAE"><title>Diagnosis.</title><p>In the keys of <xref ref-type="bibr" rid="B11">Kozlov and Lê (1987)</xref> and <xref ref-type="bibr" rid="B12">Lê (2000)</xref> this species runs to <italic><tp:taxon-name><tp:taxon-name-part taxon-name-part-type="genus" reg="Idris">I.</tp:taxon-name-part><tp:taxon-name-part taxon-name-part-type="species" reg="nautalis">nautalis</tp:taxon-name-part></tp:taxon-name></italic>, but differs from that species in the lack of longitudinal striae on T3 and the uniform coloration of the metasoma. Distinguished from many species of <italic><tp:taxon-name><tp:taxon-name-part taxon-name-part-type="genus" reg="Idris">Idris</tp:taxon-name-part></tp:taxon-name></italic> by the xanthic first segment of the metasoma. The COI sequence will serve to help distinguish this species from others with the same character.</p></tp:treatment-sec><tp:treatment-sec sec-type="host" id="SECID0ECZAE"><title>Host.</title><p><italic><tp:taxon-name><tp:taxon-name-part taxon-name-part-type="genus" reg="Panjange">Panjange</tp:taxon-name-part><tp:taxon-name-part taxon-name-part-type="species" reg="camiguin">camiguin</tp:taxon-name-part></tp:taxon-name></italic> Huber (<abbrev xmlns:xlink="http://www.w3.org/1999/xlink" content-type="institution" xlink:title="Zoological Research Museum Alexander Koenig, Bonn, Germany" id="ABBRID0ETZAE" xlink:type="simple">ZFMK</abbrev>, Phi291) (<tp:taxon-name><tp:taxon-name-part taxon-name-part-type="order">Araneae</tp:taxon-name-part></tp:taxon-name>: <tp:taxon-name><tp:taxon-name-part taxon-name-part-type="family">Pholcidae</tp:taxon-name-part></tp:taxon-name>) (Fig. <xref ref-type="fig" rid="F5">15</xref>).</p></tp:treatment-sec><tp:treatment-sec sec-type="etymology" id="SECID0EG1AE"><title>Etymology.</title><p>The specific epithet <italic><tp:taxon-name><tp:taxon-name-part taxon-name-part-type="genus" reg="Idris"/><tp:taxon-name-part taxon-name-part-type="species" reg="balteus">balteus</tp:taxon-name-part></tp:taxon-name></italic>, a Latin word for belt, refers to the golden base of the metasoma. It is intended as a noun in apposition.</p></tp:treatment-sec><tp:treatment-sec sec-type="material" id="SECID0EW1AE"><title>Material examined.</title><p><bold>Holotype</bold><italic>female</italic>: <bold>PHILIPPINES</bold>: Bohol, near Loboc, above Loboc River, forest near caves, ~250 m a.s.l., ~<named-content xmlns:xlink="http://www.w3.org/1999/xlink" content-type="dwc:verbatimCoordinates" xlink:type="simple"><named-content content-type="geo-json" specific-use="{&#34;type&#34;:&#34;Point&#34;,&#34;coordinates&#34;:[124.015000,9.655000]}" id="NCID0EF2AE" xlink:type="simple">9.655N, 124.015E</named-content></named-content>, 5.iii.2014, B. A. Huber, ex egg of <italic><tp:taxon-name><tp:taxon-name-part taxon-name-part-type="genus" reg="Panjange">Panjange</tp:taxon-name-part><tp:taxon-name-part taxon-name-part-type="species" reg="camiguin">camiguin</tp:taxon-name-part></tp:taxon-name></italic> Huber, <abbrev xmlns:xlink="http://www.w3.org/1999/xlink" content-type="institution" xlink:title="C.A. Triplehorn Insect Collection, Ohio State University, Columbus, OH" id="ABBRID0EV2AE" xlink:type="simple">OSUC</abbrev><ext-link xmlns:xlink="http://www.w3.org/1999/xlink" ext-link-type="uri" xlink:href="http://hol.osu.edu/spmInfo.html?id=OSUC%20270828" xlink:type="simple">270828</ext-link>. <bold>Paratypes</bold>: <bold>PHILIPPINES</bold>: 3 females, 1 male with same data as holotype, <abbrev xmlns:xlink="http://www.w3.org/1999/xlink" content-type="institution" xlink:title="C.A. Triplehorn Insect Collection, Ohio State University, Columbus, OH" id="ABBRID0ED3AE" xlink:type="simple">OSUC</abbrev><ext-link xmlns:xlink="http://www.w3.org/1999/xlink" ext-link-type="uri" xlink:href="http://hol.osu.edu/spmInfo.html?id=OSUC%20270829" xlink:type="simple">270829</ext-link>, <ext-link xmlns:xlink="http://www.w3.org/1999/xlink" ext-link-type="uri" xlink:href="http://hol.osu.edu/spmInfo.html?id=OSUC%20420844" xlink:type="simple">420844</ext-link>–<ext-link xmlns:xlink="http://www.w3.org/1999/xlink" ext-link-type="uri" xlink:href="http://hol.osu.edu/spmInfo.html?id=OSUC%20420845" xlink:type="simple">420845</ext-link>, <ext-link xmlns:xlink="http://www.w3.org/1999/xlink" ext-link-type="uri" xlink:href="http://hol.osu.edu/spmInfo.html?id=OSUC%20627631" xlink:type="simple">627631</ext-link>). <bold>Other material</bold>: 1 broken female with same data as holotype, <abbrev xmlns:xlink="http://www.w3.org/1999/xlink" content-type="institution" xlink:title="C.A. Triplehorn Insect Collection, Ohio State University, Columbus, OH" id="ABBRID0E53AE" xlink:type="simple">OSUC</abbrev><ext-link xmlns:xlink="http://www.w3.org/1999/xlink" ext-link-type="uri" xlink:href="http://hol.osu.edu/spmInfo.html?id=OSUC%20270830" xlink:type="simple">270830</ext-link>.</p><fig id="F3" position="float" orientation="portrait"><label>Figures 6–9.</label><caption><p>Lateral habitus. <bold>6</bold><italic><tp:taxon-name><tp:taxon-name-part taxon-name-part-type="genus" reg="Idris">Idris</tp:taxon-name-part><tp:taxon-name-part taxon-name-part-type="species" reg="badius">badius</tp:taxon-name-part></tp:taxon-name></italic> sp. n. <bold>7</bold><italic><tp:taxon-name><tp:taxon-name-part taxon-name-part-type="genus" reg="Idris">I.</tp:taxon-name-part><tp:taxon-name-part taxon-name-part-type="species" reg="balteus">balteus</tp:taxon-name-part></tp:taxon-name></italic> sp. n. <bold>8</bold><italic><tp:taxon-name><tp:taxon-name-part taxon-name-part-type="genus" reg="Idris">I.</tp:taxon-name-part><tp:taxon-name-part taxon-name-part-type="species" reg="curtus">curtus</tp:taxon-name-part></tp:taxon-name></italic> sp. n. <bold>9</bold><italic><tp:taxon-name><tp:taxon-name-part taxon-name-part-type="genus" reg="Idris">I.</tp:taxon-name-part><tp:taxon-name-part taxon-name-part-type="species" reg="fusciceps">fusciceps</tp:taxon-name-part></tp:taxon-name></italic> sp. n. Scale bars in millimeters.</p></caption><graphic xmlns:xlink="http://www.w3.org/1999/xlink" xlink:href="zookeys-811-065-g003.jpg" position="float" orientation="portrait" xlink:type="simple" id="oo_252748.jpg"/></fig></tp:treatment-sec><tp:treatment-sec><!--Section generated to contain objects referenced in tp:taxon-treatment.--><fig id="F2" position="float" orientation="portrait"><label>Figures 2–5.</label><caption><p>Dorsal habitus. <bold>2</bold><italic><tp:taxon-name><tp:taxon-name-part taxon-name-part-type="genus" reg="Idris">Idris</tp:taxon-name-part><tp:taxon-name-part taxon-name-part-type="species" reg="badius">badius</tp:taxon-name-part></tp:taxon-name></italic> sp. n. <bold>3</bold><italic><tp:taxon-name><tp:taxon-name-part taxon-name-part-type="genus" reg="Idris">I.</tp:taxon-name-part><tp:taxon-name-part taxon-name-part-type="species" reg="balteus">balteus</tp:taxon-name-part></tp:taxon-name></italic> sp. n. <bold>4</bold><italic><tp:taxon-name><tp:taxon-name-part taxon-name-part-type="genus" reg="Idris">I.</tp:taxon-name-part><tp:taxon-name-part taxon-name-part-type="species" reg="curtus">curtus</tp:taxon-name-part></tp:taxon-name></italic> sp. n. <bold>5</bold><italic><tp:taxon-name><tp:taxon-name-part taxon-name-part-type="genus" reg="Idris">I.</tp:taxon-name-part><tp:taxon-name-part taxon-name-part-type="species" reg="fusciceps">fusciceps</tp:taxon-name-part></tp:taxon-name></italic> sp. n. Scale bars in millimeters.</p></caption><graphic xmlns:xlink="http://www.w3.org/1999/xlink" xlink:href="zookeys-811-065-g002.jpg" position="float" orientation="portrait" xlink:type="simple" id="oo_252747.jpg"/></fig><fig id="F4" position="float" orientation="portrait"><label>Figures 10–13.</label><caption><p>Head, anterior view. <bold>10</bold><italic><tp:taxon-name><tp:taxon-name-part taxon-name-part-type="genus" reg="Idris">Idris</tp:taxon-name-part><tp:taxon-name-part taxon-name-part-type="species" reg="badius">badius</tp:taxon-name-part></tp:taxon-name></italic> sp. n. <bold>11</bold><italic><tp:taxon-name><tp:taxon-name-part taxon-name-part-type="genus" reg="Idris">I.</tp:taxon-name-part><tp:taxon-name-part taxon-name-part-type="species" reg="balteus">balteus</tp:taxon-name-part></tp:taxon-name></italic> sp. n. <bold>12</bold><italic><tp:taxon-name><tp:taxon-name-part taxon-name-part-type="genus" reg="Idris">I.</tp:taxon-name-part><tp:taxon-name-part taxon-name-part-type="species" reg="curtus">curtus</tp:taxon-name-part></tp:taxon-name></italic> sp. n. <bold>13</bold><italic><tp:taxon-name><tp:taxon-name-part taxon-name-part-type="genus" reg="Idris">I.</tp:taxon-name-part><tp:taxon-name-part taxon-name-part-type="species" reg="fusciceps">fusciceps</tp:taxon-name-part></tp:taxon-name></italic> sp. n. Scale bars in millimeters.</p></caption><graphic xmlns:xlink="http://www.w3.org/1999/xlink" xlink:href="zookeys-811-065-g004.jpg" position="float" orientation="portrait" xlink:type="simple" id="oo_252749.jpg"/></fig><fig id="F5" position="float" orientation="portrait"><label>Figures 14–20.</label><caption><p>Host spiders with parasitized egg-sacs. <bold>14</bold><italic><tp:taxon-name><tp:taxon-name-part taxon-name-part-type="genus" reg="Nipisa">Nipisa</tp:taxon-name-part><tp:taxon-name-part taxon-name-part-type="species" reg="phyllicola">phyllicola</tp:taxon-name-part></tp:taxon-name></italic> (Mal276); note that two eggs are not parasitized <bold>15</bold><italic><tp:taxon-name><tp:taxon-name-part taxon-name-part-type="genus" reg="Panjange">Panjange</tp:taxon-name-part><tp:taxon-name-part taxon-name-part-type="species" reg="camiguin">camiguin</tp:taxon-name-part></tp:taxon-name></italic> (Phi291) <bold>16</bold><italic><tp:taxon-name><tp:taxon-name-part taxon-name-part-type="genus" reg="Tissahamia">Tissahamia</tp:taxon-name-part><tp:taxon-name-part taxon-name-part-type="species" reg="bukittimah">bukittimah</tp:taxon-name-part></tp:taxon-name></italic> (Mal256); note that only some of the eggs are parasitized <bold>17–19</bold><italic><tp:taxon-name><tp:taxon-name-part taxon-name-part-type="genus" reg="Tissahamia">Tissahamia</tp:taxon-name-part><tp:taxon-name-part taxon-name-part-type="species" reg="gombak">gombak</tp:taxon-name-part></tp:taxon-name></italic> (Mal305) at different stages of wasp development (6 days lie between <bold>17</bold> and <bold>18</bold> 1 day between <bold>18</bold> and <bold>19</bold>); arrow points at eclosed wasp <bold>20</bold><italic><tp:taxon-name><tp:taxon-name-part taxon-name-part-type="genus" reg="Belisana">Belisana</tp:taxon-name-part><tp:taxon-name-part taxon-name-part-type="species" reg="khaosok">khaosok</tp:taxon-name-part></tp:taxon-name></italic> (Mal331); arrow points at eclosed wasp.</p></caption><graphic xmlns:xlink="http://www.w3.org/1999/xlink" xlink:href="zookeys-811-065-g005.jpg" position="float" orientation="portrait" xlink:type="simple" id="oo_252750.jpg"/></fig></tp:treatment-sec><ref-list><ref id="B11"><mixed-citation xmlns:xlink="http://www.w3.org/1999/xlink" xlink:type="simple"><person-group><name name-style="western"><surname>Kozlov</surname><given-names>MA</given-names></name><name name-style="western"><surname>Lê</surname><given-names>XH</given-names></name></person-group> (<year>1987</year>) <article-title>New species of parasitic wasps of the subfamily <tp:taxon-name><tp:taxon-name-part taxon-name-part-type="subfamily">Baeinae</tp:taxon-name-part></tp:taxon-name> (<tp:taxon-name><tp:taxon-name-part taxon-name-part-type="order">Hymenoptera</tp:taxon-name-part></tp:taxon-name>, <tp:taxon-name><tp:taxon-name-part taxon-name-part-type="family">Scelionidae</tp:taxon-name-part></tp:taxon-name>) from Vietnam.</article-title><source>Entomologicheskoye Obozreniye</source><volume>46</volume>: <fpage>393</fpage>–<lpage>405</lpage>.</mixed-citation></ref><ref id="B12"><mixed-citation xmlns:xlink="http://www.w3.org/1999/xlink" xlink:type="simple"><person-group><name name-style="western"><surname>Lê</surname><given-names>XH</given-names></name></person-group> (<year>2000</year>) <source>Egg parasites of family <tp:taxon-name><tp:taxon-name-part taxon-name-part-type="family">Scelionidae</tp:taxon-name-part></tp:taxon-name> (<tp:taxon-name><tp:taxon-name-part taxon-name-part-type="order">Hymenoptera</tp:taxon-name-part></tp:taxon-name>). Fauna of Vietnam, vol. 3.</source><publisher-name>Science and Technics Publishing House</publisher-name>, <publisher-loc>Hanoi</publisher-loc>, <size units="page">386 pp</size>.</mixed-citation></ref></ref-list></tp:taxon-treatment>
