# Supplementary material for: New species of Idris Förster (Hymenoptera, Platygastroidea) from southeast Asia, parasitoids of the eggs of pholcid spiders (Araneae, Pholcidae)
Source: Zookeys. 2018 Dec 31;(811):65–80. doi: 10.3897/zookeys.811.29725 (PMC6323100; doi:10.3897/zookeys.811.29725)
Supplement: XML Treatment for Idris curtus [file zookeys.811.29725-treatment3.xml]

<!DOCTYPE tp:taxon-treatment
  PUBLIC "-//TaxonX//DTD Taxonomic Treatment Publishing DTD v0 20100105//EN" "tax-treatment-NSO.dtd">
<tp:taxon-treatment xmlns:tp="http://www.plazi.org/taxpub"><tp:treatment-meta><kwd-group><label>Taxon classification</label><kwd><named-content xmlns:xlink="http://www.w3.org/1999/xlink" content-type="kingdom">Animalia</named-content></kwd><kwd><named-content xmlns:xlink="http://www.w3.org/1999/xlink" content-type="order">Araneae</named-content></kwd><kwd><named-content xmlns:xlink="http://www.w3.org/1999/xlink" content-type="family">Pholcidae</named-content></kwd></kwd-group><mixed-citation publication-type="journal"><person-group><name><surname>Johnson</surname><given-names>Norman F.</given-names></name><name><surname>Chen</surname><given-names>Huayan</given-names></name><name><surname>Huber</surname><given-names>Bernhard A.</given-names></name></person-group><article-title>New species of <italic><tp:taxon-name><tp:taxon-name-part taxon-name-part-type="genus" reg="Idris">Idris</tp:taxon-name-part></tp:taxon-name></italic> Förster (<tp:taxon-name><tp:taxon-name-part taxon-name-part-type="order">Hymenoptera</tp:taxon-name-part></tp:taxon-name>, <tp:taxon-name><tp:taxon-name-part taxon-name-part-type="superfamily">Platygastroidea</tp:taxon-name-part></tp:taxon-name>) from southeast Asia, parasitoids of the eggs of pholcid spiders (<tp:taxon-name><tp:taxon-name-part taxon-name-part-type="order">Araneae</tp:taxon-name-part></tp:taxon-name>, <tp:taxon-name><tp:taxon-name-part taxon-name-part-type="family">Pholcidae</tp:taxon-name-part></tp:taxon-name>)</article-title><source>Zookeys</source><day>31</day><month>12</month><year>2018</year><volume>2018</volume><issue>811</issue><fpage>65</fpage><lpage>80</lpage><pub-id pub-id-type="doi">10.3897/zookeys.811.29725</pub-id></mixed-citation></tp:treatment-meta><tp:nomenclature><tp:taxon-name>
            <tp:taxon-name-part taxon-name-part-type="genus" reg="Idris">Idris</tp:taxon-name-part>
            <tp:taxon-name-part taxon-name-part-type="species" reg="curtus">curtus</tp:taxon-name-part>
            <object-id xmlns:xlink="http://www.w3.org/1999/xlink" content-type="zoobank" xlink:type="simple">http://zoobank.org/C8DA9FB6-A843-4D33-9475-5E3FE090068C</object-id>
          </tp:taxon-name><tp:taxon-authority>Johnson &amp; Chen</tp:taxon-authority><tp:taxon-status xmlns:xlink="http://www.w3.org/1999/xlink" xlink:type="simple">sp. n.</tp:taxon-status><xref ref-type="fig" rid="F2">Figures 4</xref><xref ref-type="fig" rid="F3">, 8</xref><xref ref-type="fig" rid="F4">, 12</xref></tp:nomenclature><tp:treatment-sec sec-type="description" id="SECID0E6AAG"><title>Description.</title><p>Body length: 0.83–0.89 mm. Head color: brown. Mesosoma color: brown. Metasoma color: brown</p><p>Head shape in frontal view: ovoid, distinctly wider than high. Head width/mesosomal width: 1.20–1.27. Sculpture of upper frons, vertex: finely coriaceous reticulate. Position of lateral ocellus: contiguous with inner orbit of compound eye. Central keel of frons: present. Length of central keel of frons: extending dorsally half distance to median ocellus. Speculum: present. Striae on lower frons: with short striae flanking speculum. Setation of compound eyes: eyes distinctly setose.</p><p>Size of A3: distinctly smaller than A2. Shape of A3: length greater than width.</p><p>Length/width mesoscutum: 0.65–0.79. Sculpture of mesoscutum: finely reticulate, setal bases pustulate. Notauli: absent. Sculpture of mesoscutellum: finely reticulate, setal bases pustulate. Sculpture of metascutellum: smooth. Propodeal armature: lateral propodeal area produced dorsomedially into small tooth.</p><p>Wing development: fully developed, macropterous. Fore wing patterning: fore wing hyaline throughout. Marginal fringe of fore wing: present, short. Length of bristles on submarginal vein: short, barely reaching beyond costal margin of wing. Basal vein: well-defined, straight, lightly pigmented. Length of stigmal vein: elongate, extending nearly to middle of fore wing. Length of postmarginal vein: extremely short, subequal in length to marginal vein.</p><p>Metasoma length/body length: 0.52–0.57. Sculpture of T1: longitudinally costate. Sculpture of T2: longitudinally costate in medial third, finely reticulate along lateral margin, elsewhere smooth. Length T3/length T2: 1.87–2.33. Sculpture of T4–T5: finely reticulate basally, smooth apically. Setation of T3: lateral thirds of tergite moderately setose through, median third nearly glabrous, with sparse apical transverse band of setae.</p><fig id="F4" position="float" orientation="portrait"><label>Figures 10–13.</label><caption><p>Head, anterior view. <bold>10</bold><italic><tp:taxon-name><tp:taxon-name-part taxon-name-part-type="genus" reg="Idris">Idris</tp:taxon-name-part><tp:taxon-name-part taxon-name-part-type="species" reg="badius">badius</tp:taxon-name-part></tp:taxon-name></italic> sp. n. <bold>11</bold><italic><tp:taxon-name><tp:taxon-name-part taxon-name-part-type="genus" reg="Idris">I.</tp:taxon-name-part><tp:taxon-name-part taxon-name-part-type="species" reg="balteus">balteus</tp:taxon-name-part></tp:taxon-name></italic> sp. n. <bold>12</bold><italic><tp:taxon-name><tp:taxon-name-part taxon-name-part-type="genus" reg="Idris">I.</tp:taxon-name-part><tp:taxon-name-part taxon-name-part-type="species" reg="curtus">curtus</tp:taxon-name-part></tp:taxon-name></italic> sp. n. <bold>13</bold><italic><tp:taxon-name><tp:taxon-name-part taxon-name-part-type="genus" reg="Idris">I.</tp:taxon-name-part><tp:taxon-name-part taxon-name-part-type="species" reg="fusciceps">fusciceps</tp:taxon-name-part></tp:taxon-name></italic> sp. n. Scale bars in millimeters.</p></caption><graphic xmlns:xlink="http://www.w3.org/1999/xlink" xlink:href="zookeys-811-065-g004.jpg" position="float" orientation="portrait" xlink:type="simple" id="oo_252749.jpg"/></fig></tp:treatment-sec><tp:treatment-sec sec-type="diagnosis" id="SECID0EKDAG"><title>Diagnosis.</title><p>Very similar to <italic><tp:taxon-name><tp:taxon-name-part taxon-name-part-type="genus" reg="Idris">I.</tp:taxon-name-part><tp:taxon-name-part taxon-name-part-type="species" reg="badius">badius</tp:taxon-name-part></tp:taxon-name></italic>, distinguished by the distinctly shorter third antennomere (compared with A2). As with <italic><tp:taxon-name><tp:taxon-name-part taxon-name-part-type="genus" reg="Idris">I.</tp:taxon-name-part><tp:taxon-name-part taxon-name-part-type="species" reg="badius">badius</tp:taxon-name-part></tp:taxon-name></italic>, this species runs to <italic><tp:taxon-name><tp:taxon-name-part taxon-name-part-type="genus" reg="Idris">I.</tp:taxon-name-part><tp:taxon-name-part taxon-name-part-type="species" reg="nautalis">nautalis</tp:taxon-name-part></tp:taxon-name></italic> Kozlov &amp; Lê in the keys of <xref ref-type="bibr" rid="B11">Kozlov and Lê (1987)</xref> and <xref ref-type="bibr" rid="B12">Lê (2000)</xref>. It differs in the absence of longitudinal striae on T3. Distinguished from other species of <italic><tp:taxon-name><tp:taxon-name-part taxon-name-part-type="genus" reg="Idris">Idris</tp:taxon-name-part></tp:taxon-name></italic> by its COI sequence.</p></tp:treatment-sec><tp:treatment-sec sec-type="host" id="SECID0EAFAG"><title>Host.</title><p><italic><tp:taxon-name><tp:taxon-name-part taxon-name-part-type="genus" reg="Calapnita">Calapnita</tp:taxon-name-part><tp:taxon-name-part taxon-name-part-type="species" reg="nunezae">nunezae</tp:taxon-name-part></tp:taxon-name></italic> Huber (<abbrev xmlns:xlink="http://www.w3.org/1999/xlink" content-type="institution" xlink:title="Zoological Research Museum Alexander Koenig, Bonn, Germany" id="ABBRID0ERFAG" xlink:type="simple">ZFMK</abbrev>, Phi271), <italic><tp:taxon-name><tp:taxon-name-part taxon-name-part-type="genus" reg="Panjange">Panjange</tp:taxon-name-part><tp:taxon-name-part taxon-name-part-type="species" reg="camiguin">camiguin</tp:taxon-name-part></tp:taxon-name></italic> Huber (<abbrev xmlns:xlink="http://www.w3.org/1999/xlink" content-type="institution" xlink:title="Zoological Research Museum Alexander Koenig, Bonn, Germany" id="ABBRID0EBGAG" xlink:type="simple">ZFMK</abbrev>, PSt1564 = Ar 15064), <italic><tp:taxon-name><tp:taxon-name-part taxon-name-part-type="genus" reg="Tissahamia">Tissahamia</tp:taxon-name-part><tp:taxon-name-part taxon-name-part-type="species" reg="bukittimah">bukittimah</tp:taxon-name-part></tp:taxon-name></italic> (Huber) (<abbrev xmlns:xlink="http://www.w3.org/1999/xlink" content-type="institution" xlink:title="Zoological Research Museum Alexander Koenig, Bonn, Germany" id="ABBRID0ERGAG" xlink:type="simple">ZFMK</abbrev>, Mal 256) (Fig. <xref ref-type="fig" rid="F5">16</xref>), <italic><tp:taxon-name><tp:taxon-name-part taxon-name-part-type="genus" reg="Uthina">Uthina</tp:taxon-name-part><tp:taxon-name-part taxon-name-part-type="species" reg="luzonica">luzonica</tp:taxon-name-part></tp:taxon-name></italic> Simon (<abbrev xmlns:xlink="http://www.w3.org/1999/xlink" content-type="institution" xlink:title="Zoological Research Museum Alexander Koenig, Bonn, Germany" id="ABBRID0EFHAG" xlink:type="simple">ZFMK</abbrev>, Mal228 = Ar 19637 and Mal226) (<tp:taxon-name><tp:taxon-name-part taxon-name-part-type="order">Araneae</tp:taxon-name-part></tp:taxon-name>: <tp:taxon-name><tp:taxon-name-part taxon-name-part-type="family">Pholcidae</tp:taxon-name-part></tp:taxon-name>).</p></tp:treatment-sec><tp:treatment-sec sec-type="etymology" id="SECID0EUHAG"><title>Etymology.</title><p>The name <italic><tp:taxon-name><tp:taxon-name-part taxon-name-part-type="genus" reg="Idris"/><tp:taxon-name-part taxon-name-part-type="species" reg="curtus">curtus</tp:taxon-name-part></tp:taxon-name></italic>, Latin for short, refers to relative length of the first flagellomere of the female antenna. It is intended to be used as an adjective.</p></tp:treatment-sec><tp:treatment-sec sec-type="material" id="SECID0EEIAG"><title>Material examined.</title><p><bold>Holotype</bold><italic>female</italic>: <bold>SINGAPORE</bold>: 50 m a.s.l., <named-content xmlns:xlink="http://www.w3.org/1999/xlink" content-type="dwc:verbatimCoordinates" xlink:type="simple"><named-content content-type="geo-json" specific-use="{&#34;type&#34;:&#34;Point&#34;,&#34;coordinates&#34;:[103.778333,1.360000]}" id="NCID0ETIAG" xlink:type="simple">1°21.6'N 103°46.7'E</named-content></named-content>, Dairy Farm Nature Park, 15.ii.2015, B. A. Huber &amp; J. Koh, reared ex egg of <italic><tp:taxon-name><tp:taxon-name-part taxon-name-part-type="genus" reg="Tissahamia">Tissahamia</tp:taxon-name-part><tp:taxon-name-part taxon-name-part-type="species" reg="bukittimah">bukittimah</tp:taxon-name-part></tp:taxon-name></italic> (Huber), <abbrev xmlns:xlink="http://www.w3.org/1999/xlink" content-type="institution" xlink:title="C.A. Triplehorn Insect Collection, Ohio State University, Columbus, OH" id="ABBRID0EDJAG" xlink:type="simple">OSUC</abbrev><ext-link xmlns:xlink="http://www.w3.org/1999/xlink" ext-link-type="uri" xlink:href="http://hol.osu.edu/spmInfo.html?id=OSUC%20270831" xlink:type="simple">270831</ext-link>. <bold>Paratypes</bold>: <bold>SINGAPORE</bold>: 6 females, 2 males, with same data as holotype, <abbrev xmlns:xlink="http://www.w3.org/1999/xlink" content-type="institution" xlink:title="C.A. Triplehorn Insect Collection, Ohio State University, Columbus, OH" id="ABBRID0ERJAG" xlink:type="simple">OSUC</abbrev><ext-link xmlns:xlink="http://www.w3.org/1999/xlink" ext-link-type="uri" xlink:href="http://hol.osu.edu/spmInfo.html?id=OSUC%20270832" xlink:type="simple">270832</ext-link>, <ext-link xmlns:xlink="http://www.w3.org/1999/xlink" ext-link-type="uri" xlink:href="http://hol.osu.edu/spmInfo.html?id=OSUC%20270833" xlink:type="simple">270833</ext-link>, <ext-link xmlns:xlink="http://www.w3.org/1999/xlink" ext-link-type="uri" xlink:href="http://hol.osu.edu/spmInfo.html?id=OSUC%20420829" xlink:type="simple">420829</ext-link>–<ext-link xmlns:xlink="http://www.w3.org/1999/xlink" ext-link-type="uri" xlink:href="http://hol.osu.edu/spmInfo.html?id=OSUC%20420831" xlink:type="simple">420831</ext-link>, <ext-link xmlns:xlink="http://www.w3.org/1999/xlink" ext-link-type="uri" xlink:href="http://hol.osu.edu/spmInfo.html?id=OSUC%20420833" xlink:type="simple">420833</ext-link>, <ext-link xmlns:xlink="http://www.w3.org/1999/xlink" ext-link-type="uri" xlink:href="http://hol.osu.edu/spmInfo.html?id=OSUC%20627623" xlink:type="simple">627623</ext-link>, <ext-link xmlns:xlink="http://www.w3.org/1999/xlink" ext-link-type="uri" xlink:href="http://hol.osu.edu/spmInfo.html?id=OSUC%20627624" xlink:type="simple">627624</ext-link>. 1 female, 2 males with same data as holotype except reared ex egg of <italic><tp:taxon-name><tp:taxon-name-part taxon-name-part-type="genus" reg="Uthina">Uthina</tp:taxon-name-part><tp:taxon-name-part taxon-name-part-type="species" reg="luzonica">luzonica</tp:taxon-name-part></tp:taxon-name></italic> Simon, <abbrev xmlns:xlink="http://www.w3.org/1999/xlink" content-type="institution" xlink:title="C.A. Triplehorn Insect Collection, Ohio State University, Columbus, OH" id="ABBRID0EELAG" xlink:type="simple">OSUC</abbrev><ext-link xmlns:xlink="http://www.w3.org/1999/xlink" ext-link-type="uri" xlink:href="http://hol.osu.edu/spmInfo.html?id=OSUC%20420836" xlink:type="simple">420836</ext-link>, 6217633, <ext-link xmlns:xlink="http://www.w3.org/1999/xlink" ext-link-type="uri" xlink:href="http://hol.osu.edu/spmInfo.html?id=OSUC%20627634" xlink:type="simple">627634</ext-link>. <bold>PHILIPPINES</bold>: Visayas, Bohol, Bilar, Barangay Riverside, 440 m a.s.l., <named-content xmlns:xlink="http://www.w3.org/1999/xlink" content-type="dwc:verbatimCoordinates" xlink:type="simple"><named-content content-type="geo-json" specific-use="{&#34;type&#34;:&#34;Point&#34;,&#34;coordinates&#34;:[124.125300,9.705200]}" id="NCID0EYLAG" xlink:type="simple">9.7052N, 124.1253E</named-content></named-content>, 15.vi.2015, M.R.B. Dacar; reared ex egg of <italic><tp:taxon-name><tp:taxon-name-part taxon-name-part-type="genus" reg="Panjange">Panjange</tp:taxon-name-part><tp:taxon-name-part taxon-name-part-type="species" reg="camiguin">camiguin</tp:taxon-name-part></tp:taxon-name></italic> Huber, 1 female, 1 male, <abbrev xmlns:xlink="http://www.w3.org/1999/xlink" content-type="institution" xlink:title="C.A. Triplehorn Insect Collection, Ohio State University, Columbus, OH" id="ABBRID0EIMAG" xlink:type="simple">OSUC</abbrev><ext-link xmlns:xlink="http://www.w3.org/1999/xlink" ext-link-type="uri" xlink:href="http://hol.osu.edu/spmInfo.html?id=OSUC%20420834" xlink:type="simple">420834</ext-link>, <ext-link xmlns:xlink="http://www.w3.org/1999/xlink" ext-link-type="uri" xlink:href="http://hol.osu.edu/spmInfo.html?id=OSUC%20627632" xlink:type="simple">627632</ext-link>. <bold>Other material</bold>: <bold>SINGAPORE</bold>: 50 m a.s.l., <named-content xmlns:xlink="http://www.w3.org/1999/xlink" content-type="dwc:verbatimCoordinates" xlink:type="simple"><named-content content-type="geo-json" specific-use="{&#34;type&#34;:&#34;Point&#34;,&#34;coordinates&#34;:[103.778333,1.360000]}" id="NCID0E5MAG" xlink:type="simple">1°21.6'N 103°46.7'E</named-content></named-content>, Dairy Farm Nature Park, 15.ii.2015, reared, B. A. Huber &amp; J. Koh, ex egg of <italic><tp:taxon-name><tp:taxon-name-part taxon-name-part-type="genus" reg="Tissahamia">Tissahamia</tp:taxon-name-part><tp:taxon-name-part taxon-name-part-type="species" reg="bukittimah">bukittimah</tp:taxon-name-part></tp:taxon-name></italic> (Huber), female, <abbrev xmlns:xlink="http://www.w3.org/1999/xlink" content-type="institution" xlink:title="C.A. Triplehorn Insect Collection, Ohio State University, Columbus, OH" id="ABBRID0EONAG" xlink:type="simple">OSUC</abbrev><ext-link xmlns:xlink="http://www.w3.org/1999/xlink" ext-link-type="uri" xlink:href="http://hol.osu.edu/spmInfo.html?id=OSUC%20420832" xlink:type="simple">420832</ext-link> (broken specimen); ex egg of <italic><tp:taxon-name><tp:taxon-name-part taxon-name-part-type="genus" reg="Uthina">Uthina</tp:taxon-name-part><tp:taxon-name-part taxon-name-part-type="species" reg="luzonica">luzonica</tp:taxon-name-part></tp:taxon-name></italic> Simon, male, <abbrev xmlns:xlink="http://www.w3.org/1999/xlink" content-type="institution" xlink:title="C.A. Triplehorn Insect Collection, Ohio State University, Columbus, OH" id="ABBRID0EDOAG" xlink:type="simple">OSUC</abbrev><ext-link xmlns:xlink="http://www.w3.org/1999/xlink" ext-link-type="uri" xlink:href="http://hol.osu.edu/spmInfo.html?id=OSUC%20420835" xlink:type="simple">420835</ext-link> (broken). The remaining material is based on DNA sequences from pupae. <bold>SINGAPORE</bold>: Upper Selatar Reservoir Park (<named-content xmlns:xlink="http://www.w3.org/1999/xlink" content-type="dwc:verbatimCoordinates" xlink:type="simple"><named-content content-type="geo-json" specific-use="{&#34;type&#34;:&#34;Point&#34;,&#34;coordinates&#34;:[103.806667,1.355000]}" id="NCID0ESOAG" xlink:type="simple">1°21.3'N, 103°48.4'E</named-content></named-content>), 20 m a.s.l., 15.ii.2015 (B.A. Huber, D. Court). Host: <italic><tp:taxon-name><tp:taxon-name-part taxon-name-part-type="genus" reg="Uthina">Uthina</tp:taxon-name-part><tp:taxon-name-part taxon-name-part-type="species" reg="luzonica">luzonica</tp:taxon-name-part></tp:taxon-name></italic> Simon. <bold>PHILIPPINES</bold>: Mindanao, Mt. Matutum, Kawit Forest, ‘site 1’, (<named-content xmlns:xlink="http://www.w3.org/1999/xlink" content-type="dwc:verbatimCoordinates" xlink:type="simple"><named-content content-type="geo-json" specific-use="{&#34;type&#34;:&#34;Point&#34;,&#34;coordinates&#34;:[125.104000,6.338000]}" id="NCID0EHPAG" xlink:type="simple">6.338N, 125.104E</named-content></named-content>), 950 m a.s.l., along brook, on leaves, 13.ii.2014, B. A. Huber, ex egg of <italic><tp:taxon-name><tp:taxon-name-part taxon-name-part-type="genus" reg="Calapnita">Calapnita</tp:taxon-name-part><tp:taxon-name-part taxon-name-part-type="species" reg="nunezae">nunezae</tp:taxon-name-part></tp:taxon-name></italic> Huber.</p></tp:treatment-sec><tp:treatment-sec><!--Section generated to contain objects referenced in tp:taxon-treatment.--><fig id="F2" position="float" orientation="portrait"><label>Figures 2–5.</label><caption><p>Dorsal habitus. <bold>2</bold><italic><tp:taxon-name><tp:taxon-name-part taxon-name-part-type="genus" reg="Idris">Idris</tp:taxon-name-part><tp:taxon-name-part taxon-name-part-type="species" reg="badius">badius</tp:taxon-name-part></tp:taxon-name></italic> sp. n. <bold>3</bold><italic><tp:taxon-name><tp:taxon-name-part taxon-name-part-type="genus" reg="Idris">I.</tp:taxon-name-part><tp:taxon-name-part taxon-name-part-type="species" reg="balteus">balteus</tp:taxon-name-part></tp:taxon-name></italic> sp. n. <bold>4</bold><italic><tp:taxon-name><tp:taxon-name-part taxon-name-part-type="genus" reg="Idris">I.</tp:taxon-name-part><tp:taxon-name-part taxon-name-part-type="species" reg="curtus">curtus</tp:taxon-name-part></tp:taxon-name></italic> sp. n. <bold>5</bold><italic><tp:taxon-name><tp:taxon-name-part taxon-name-part-type="genus" reg="Idris">I.</tp:taxon-name-part><tp:taxon-name-part taxon-name-part-type="species" reg="fusciceps">fusciceps</tp:taxon-name-part></tp:taxon-name></italic> sp. n. Scale bars in millimeters.</p></caption><graphic xmlns:xlink="http://www.w3.org/1999/xlink" xlink:href="zookeys-811-065-g002.jpg" position="float" orientation="portrait" xlink:type="simple" id="oo_252747.jpg"/></fig><fig id="F3" position="float" orientation="portrait"><label>Figures 6–9.</label><caption><p>Lateral habitus. <bold>6</bold><italic><tp:taxon-name><tp:taxon-name-part taxon-name-part-type="genus" reg="Idris">Idris</tp:taxon-name-part><tp:taxon-name-part taxon-name-part-type="species" reg="badius">badius</tp:taxon-name-part></tp:taxon-name></italic> sp. n. <bold>7</bold><italic><tp:taxon-name><tp:taxon-name-part taxon-name-part-type="genus" reg="Idris">I.</tp:taxon-name-part><tp:taxon-name-part taxon-name-part-type="species" reg="balteus">balteus</tp:taxon-name-part></tp:taxon-name></italic> sp. n. <bold>8</bold><italic><tp:taxon-name><tp:taxon-name-part taxon-name-part-type="genus" reg="Idris">I.</tp:taxon-name-part><tp:taxon-name-part taxon-name-part-type="species" reg="curtus">curtus</tp:taxon-name-part></tp:taxon-name></italic> sp. n. <bold>9</bold><italic><tp:taxon-name><tp:taxon-name-part taxon-name-part-type="genus" reg="Idris">I.</tp:taxon-name-part><tp:taxon-name-part taxon-name-part-type="species" reg="fusciceps">fusciceps</tp:taxon-name-part></tp:taxon-name></italic> sp. n. Scale bars in millimeters.</p></caption><graphic xmlns:xlink="http://www.w3.org/1999/xlink" xlink:href="zookeys-811-065-g003.jpg" position="float" orientation="portrait" xlink:type="simple" id="oo_252748.jpg"/></fig><fig id="F5" position="float" orientation="portrait"><label>Figures 14–20.</label><caption><p>Host spiders with parasitized egg-sacs. <bold>14</bold><italic><tp:taxon-name><tp:taxon-name-part taxon-name-part-type="genus" reg="Nipisa">Nipisa</tp:taxon-name-part><tp:taxon-name-part taxon-name-part-type="species" reg="phyllicola">phyllicola</tp:taxon-name-part></tp:taxon-name></italic> (Mal276); note that two eggs are not parasitized <bold>15</bold><italic><tp:taxon-name><tp:taxon-name-part taxon-name-part-type="genus" reg="Panjange">Panjange</tp:taxon-name-part><tp:taxon-name-part taxon-name-part-type="species" reg="camiguin">camiguin</tp:taxon-name-part></tp:taxon-name></italic> (Phi291) <bold>16</bold><italic><tp:taxon-name><tp:taxon-name-part taxon-name-part-type="genus" reg="Tissahamia">Tissahamia</tp:taxon-name-part><tp:taxon-name-part taxon-name-part-type="species" reg="bukittimah">bukittimah</tp:taxon-name-part></tp:taxon-name></italic> (Mal256); note that only some of the eggs are parasitized <bold>17–19</bold><italic><tp:taxon-name><tp:taxon-name-part taxon-name-part-type="genus" reg="Tissahamia">Tissahamia</tp:taxon-name-part><tp:taxon-name-part taxon-name-part-type="species" reg="gombak">gombak</tp:taxon-name-part></tp:taxon-name></italic> (Mal305) at different stages of wasp development (6 days lie between <bold>17</bold> and <bold>18</bold> 1 day between <bold>18</bold> and <bold>19</bold>); arrow points at eclosed wasp <bold>20</bold><italic><tp:taxon-name><tp:taxon-name-part taxon-name-part-type="genus" reg="Belisana">Belisana</tp:taxon-name-part><tp:taxon-name-part taxon-name-part-type="species" reg="khaosok">khaosok</tp:taxon-name-part></tp:taxon-name></italic> (Mal331); arrow points at eclosed wasp.</p></caption><graphic xmlns:xlink="http://www.w3.org/1999/xlink" xlink:href="zookeys-811-065-g005.jpg" position="float" orientation="portrait" xlink:type="simple" id="oo_252750.jpg"/></fig></tp:treatment-sec><ref-list><ref id="B11"><mixed-citation xmlns:xlink="http://www.w3.org/1999/xlink" xlink:type="simple"><person-group><name name-style="western"><surname>Kozlov</surname><given-names>MA</given-names></name><name name-style="western"><surname>Lê</surname><given-names>XH</given-names></name></person-group> (<year>1987</year>) <article-title>New species of parasitic wasps of the subfamily <tp:taxon-name><tp:taxon-name-part taxon-name-part-type="subfamily">Baeinae</tp:taxon-name-part></tp:taxon-name> (<tp:taxon-name><tp:taxon-name-part taxon-name-part-type="order">Hymenoptera</tp:taxon-name-part></tp:taxon-name>, <tp:taxon-name><tp:taxon-name-part taxon-name-part-type="family">Scelionidae</tp:taxon-name-part></tp:taxon-name>) from Vietnam.</article-title><source>Entomologicheskoye Obozreniye</source><volume>46</volume>: <fpage>393</fpage>–<lpage>405</lpage>.</mixed-citation></ref><ref id="B12"><mixed-citation xmlns:xlink="http://www.w3.org/1999/xlink" xlink:type="simple"><person-group><name name-style="western"><surname>Lê</surname><given-names>XH</given-names></name></person-group> (<year>2000</year>) <source>Egg parasites of family <tp:taxon-name><tp:taxon-name-part taxon-name-part-type="family">Scelionidae</tp:taxon-name-part></tp:taxon-name> (<tp:taxon-name><tp:taxon-name-part taxon-name-part-type="order">Hymenoptera</tp:taxon-name-part></tp:taxon-name>). Fauna of Vietnam, vol. 3.</source><publisher-name>Science and Technics Publishing House</publisher-name>, <publisher-loc>Hanoi</publisher-loc>, <size units="page">386 pp</size>.</mixed-citation></ref></ref-list></tp:taxon-treatment>
