# Supplementary material for: New species of Idris Förster (Hymenoptera, Platygastroidea) from southeast Asia, parasitoids of the eggs of pholcid spiders (Araneae, Pholcidae)
Source: Zookeys. 2018 Dec 31;(811):65–80. doi: 10.3897/zookeys.811.29725 (PMC6323100; doi:10.3897/zookeys.811.29725)
Supplement: Supplementary material 2 [file zookeys-811-065-s002.xlsx]

## Sheet: Sheet1
Supplementary File 2. GenBank Accession numbers for DNA sequences.
Voucher	Identification	Accession No.
Mal226-1	I. curtus	MH794513
Mal226-2	I. curtus	MH794514
Mal228-1	I. curtus	MH794515
Mal228-2	I. curtus	MH794516
Mal256-1	I. curtus	MH794517
Mal256-2	I. curtus	MH794518
Mal276	I. badius	MH794519
Mal305-1	Idris sp.	MH794520
Mal305-2	Idris sp.	MH794521
Mal331	I. fusciceps	MH794522
Phi271-1	I. curtus	MH794523
Phi271-2	I. curtus	MH794524
Phi286	Idris sp.	MH794525
Phi291	I. balteus	MH794526
PSt84-1	Idris sp.	MH794527
PSt84-2	Idris sp.	MH794528
PSt461-1	Idris sp.	MH794529
PSt461-2	Idris sp.	MH794530
PSt1226	I. badius	MH794531
PSt1564	I. curtus	MH794532
